# Supplementary material for: Enduring extreme climate: Effects of severe drought on Triatoma brasiliensis populations in wild and man-made habitats of the Caatinga
Source: PLoS Negl Trop Dis. 2019 Oct 10;13(10):e0007766. doi: 10.1371/journal.pntd.0007766 (PMC6805010; doi:10.1371/journal.pntd.0007766)
Supplement: S1 Dataset — (XLSX) [file pntd.0007766.s001.xlsx]

## Sheet: Planilha1
Infestation	Bug catch	Drought	Dwelling	Rock	Cactus	Log-effort	Cluster
1	2	1	0	0	1	1.09861	C_4
0	0	1	0	0	1	0.693147	C_4
0	0	1	0	0	1	1.09861	C_4
0	0	1	0	0	1	0.693147	C_4
0	0	1	0	0	1	0.693147	C_4
0	0	1	0	0	1	0.693147	C_4
0	0	1	0	0	1	0.693147	C_4
0	0	1	0	0	1	0.693147	C_4
1	12	1	0	0	1	1.54045	C_4
0	0	1	0	0	1	0.693147	C_4
0	0	1	0	0	1	0.693147	C_4
0	0	1	0	0	1	0.693147	C_4
0	0	1	0	0	1	0.693147	C_4
0	0	1	0	0	1	1.09861	C_4
0	0	1	0	0	1	1.09861	C_4
0	0	1	0	0	1	0.693147	C_4
0	0	1	0	0	1	0.693147	C_4
0	0	1	0	0	1	1.38629	C_4
0	0	1	0	0	1	1.38629	C_4
0	0	1	0	0	1	0.693147	C_4
0	0	1	0	0	1	0.693147	C_4
0	0	1	0	0	1	0	C_4
0	0	1	0	0	1	1.38629	C_4
0	0	1	0	0	1	1.09861	C_4
0	0	1	0	0	1	0.693147	C_4
0	0	1	0	0	1	1.09861	C_4
0	0	1	0	0	1	1.09861	C_4
0	0	1	0	0	1	1.09861	C_4
0	0	1	0	0	1	0.693147	C_4
1	2	1	0	0	1	1.7973	C_4
0	0	1	0	0	1	0.693147	C_4
0	0	1	0	0	1	0.693147	C_4
1	1	1	0	0	1	1.09861	C_4
0	0	1	0	0	1	1.09861	C_4
0	0	1	0	0	1	0.693147	C_4
0	0	1	0	0	1	1.38629	C_4
0	0	1	0	0	1	0.693147	C_4
0	0	1	0	0	1	1.09861	C_4
0	0	1	0	0	1	1.09861	C_4
0	0	1	0	0	1	0.693147	C_4
0	0	1	0	0	1	1.09861	C_4
0	0	1	0	0	1	0.693147	C_4
0	0	1	0	0	1	0.693147	C_4
0	0	1	0	0	1	1.60944	C_4
0	0	1	0	0	1	0	C_4
0	0	1	0	0	1	0.693147	C_4
0	0	1	0	0	1	0.693147	C_4
0	0	1	0	0	1	1.38629	C_4
0	0	1	0	0	1	1.38629	C_4
0	0	1	0	0	1	0.693147	C_4
0	0	1	0	0	1	0.693147	C_4
0	0	1	0	0	1	0.693147	C_4
0	0	1	0	0	1	0.693147	C_4
0	0	1	0	0	1	0.693147	C_4
0	0	1	0	0	1	0.693147	C_4
0	0	1	0	0	1	1.09861	C_4
0	0	1	0	0	1	1.09861	C_4
0	0	1	0	0	1	0.693147	C_4
0	0	1	0	0	1	1.38629	C_4
0	0	1	0	0	1	1.05315	C_4
0	0	1	0	0	1	0.693147	C_4
0	0	1	0	0	1	1.60944	C_4
1	1	1	0	0	1	0.693147	C_4
0	0	1	0	0	1	1.09861	C_4
0	0	1	0	0	1	0.693147	C_4
0	0	1	0	0	1	1.09861	C_4
0	0	1	0	0	1	0.693147	C_4
0	0	1	0	0	1	0.693147	C_4
1	12	1	0	0	1	1.7346	C_4
0	0	1	0	0	1	1.09861	C_4
0	0	1	0	0	1	1.60944	C_4
0	0	1	0	0	1	0.693147	C_4
0	0	1	0	0	1	1.09861	C_4
0	0	1	0	0	1	1.60944	C_4
0	0	1	0	0	1	0.693147	C_4
0	0	1	0	0	1	0	C_4
0	0	1	0	0	1	0	C_4
0	0	1	0	0	1	0.693147	C_4
0	0	1	0	0	1	0.693147	C_4
0	0	1	0	0	1	0.693147	C_4
0	0	1	0	0	1	0.693147	C_4
1	12	1	0	0	1	2.10006	C_4
0	0	1	0	0	1	0.693147	C_4
0	0	1	0	0	1	0.693147	C_5
0	0	1	0	0	1	0.693147	C_5
0	0	1	0	0	1	0.693147	C_5
0	0	1	0	0	1	0.693147	C_5
0	0	1	0	0	1	1.09861	C_5
0	0	1	0	0	1	0.693147	C_5
0	0	1	0	0	1	0	C_5
0	0	1	0	0	1	0.693147	C_5
0	0	1	0	0	1	0.693147	C_5
0	0	1	0	0	1	0	C_5
0	0	1	0	0	1	0.693147	C_5
0	0	1	0	0	1	0	C_5
0	0	1	0	0	1	0.693147	C_5
0	0	1	0	0	1	1.38629	C_5
0	0	1	0	0	1	1.60944	C_5
0	0	1	0	0	1	0	C_5
0	0	1	0	0	1	1.38629	C_5
0	0	1	0	0	1	1.60944	C_3
0	0	1	0	0	1	0.693147	C_3
0	0	1	0	0	1	0.693147	C_3
0	0	1	0	0	1	1.38629	C_3
0	0	1	0	0	1	0.693147	C_3
0	0	1	0	0	1	0.693147	C_3
0	0	1	0	0	1	0.693147	C_3
0	0	1	0	0	1	0.693147	C_3
0	0	1	0	0	1	1.09861	C_3
0	0	1	0	0	1	1.38629	C_3
0	0	1	0	0	1	1.38629	C_3
0	0	1	0	0	1	1.09861	C_3
0	0	1	0	0	1	1.38629	C_3
0	0	1	0	0	1	0.693147	C_1
0	0	1	0	0	1	0.693147	C_1
0	0	1	0	0	1	0.693147	C_1
0	0	1	0	0	1	0.693147	C_1
0	0	1	0	0	1	0.693147	C_1
0	0	1	0	0	1	0	C_1
0	0	1	0	0	1	0.693147	C_1
0	0	1	0	0	1	0	C_1
0	0	1	0	0	1	0.693147	C_1
0	0	1	0	0	1	0	C_1
0	0	1	0	0	1	0.693147	C_1
0	0	1	0	0	1	0	C_1
0	0	1	0	0	1	0.693147	C_1
0	0	1	0	0	1	0.693147	C_1
0	0	1	0	0	1	1.38629	C_1
0	0	1	0	0	1	1.09861	C_1
0	0	1	0	0	1	1.38629	C_1
0	0	1	0	0	1	1.38629	C_1
0	0	1	0	0	1	0.693147	C_1
0	0	1	0	0	1	1.09861	C_1
0	0	1	0	0	1	1.09861	C_1
0	0	1	0	0	1	0.693147	C_1
0	0	1	0	0	1	0.693147	C_1
0	0	1	0	0	1	0.693147	C_1
0	0	1	0	0	1	0.693147	C_1
0	0	1	0	0	1	0.693147	C_1
0	0	1	0	0	1	1.09861	C_1
0	0	1	0	0	1	0.693147	C_1
0	0	1	0	0	1	1.38629	C_1
0	0	1	0	0	1	1.09861	C_1
0	0	1	0	0	1	0.693147	C_1
0	0	1	0	0	1	1.09861	C_1
0	0	1	0	0	1	1.09861	C_1
0	0	1	0	0	1	0	C_1
0	0	1	0	0	1	0.693147	C_1
0	0	1	0	0	1	0.693147	C_1
0	0	1	0	0	1	0.693147	C_1
0	0	1	0	0	1	0.693147	C_1
0	0	1	0	0	1	0.693147	C_1
0	0	1	0	0	1	0	C_1
0	0	1	0	0	1	1.38629	C_1
0	0	1	0	0	1	0	C_1
0	0	1	0	0	1	0	C_1
0	0	1	0	0	1	0.693147	C_1
0	0	1	0	0	1	1.38629	C_1
0	0	1	0	0	1	0	C_1
0	0	1	0	0	1	1.38629	C_1
0	0	1	0	0	1	0.693147	C_1
0	0	1	0	0	1	0.693147	C_1
0	0	1	0	0	1	0	C_1
0	0	1	0	0	1	1.09861	C_1
0	0	1	0	0	1	1.09861	C_1
0	0	1	0	0	1	1.09861	C_1
0	0	1	0	0	1	0.693147	C_1
0	0	1	0	0	1	0	C_5
0	0	1	0	0	1	0	C_5
0	0	1	0	0	1	1.94591	C_5
0	0	1	0	0	1	1.38629	C_5
0	0	1	0	0	1	1.38629	C_5
0	0	1	0	0	1	0.693147	C_5
0	0	1	0	0	1	0.693147	C_5
0	0	1	0	0	1	0.693147	C_5
0	0	1	0	0	1	0	C_5
0	0	1	0	0	1	1.09861	C_5
0	0	1	0	0	1	0	C_5
0	0	1	0	0	1	0	C_5
0	0	1	0	0	1	0.693147	C_5
0	0	1	0	0	1	0.693147	C_5
0	0	1	0	0	1	1.09861	C_5
0	0	1	0	0	1	0.693147	C_5
0	0	1	0	0	1	0.693147	C_2
0	0	1	0	0	1	1.38629	C_2
0	0	1	0	0	1	0.693147	C_2
0	0	1	0	0	1	1.09861	C_2
1	7	1	0	0	1	0.693147	C_2
0	0	1	0	0	1	0	C_2
0	0	1	0	0	1	0.693147	C_2
0	0	1	0	0	1	0	C_2
0	0	1	0	0	1	0	C_2
0	0	1	0	0	1	1.09861	C_2
0	0	1	0	0	1	1.09861	C_2
0	0	1	0	0	1	0	C_2
0	0	1	0	0	1	1.09861	C_2
0	0	1	0	0	1	0.693147	C_2
0	0	1	0	0	1	0.693147	C_2
0	0	1	0	0	1	1.09861	C_2
0	0	1	0	0	1	1.09861	C_2
0	0	1	0	0	1	0.693147	C_2
0	0	1	0	0	1	0.693147	C_2
0	0	1	0	0	1	0.693147	C_2
0	0	1	0	0	1	0.693147	C_2
0	0	1	0	0	1	0	C_2
0	0	1	0	0	1	0.693147	C_2
0	0	1	0	0	1	0.693147	C_2
0	0	1	0	0	1	1.09861	C_2
0	0	1	0	0	1	1.09861	C_2
0	0	1	0	0	1	0	C_2
0	0	1	0	0	1	0.693147	C_2
0	0	1	0	0	1	1.09861	C_2
0	0	1	0	0	1	0.693147	C_2
0	0	1	0	0	1	1.38629	C_2
0	0	1	0	0	1	0.693147	C_2
0	0	1	0	0	1	0.693147	C_2
0	0	1	0	0	1	1.09861	C_2
1	14	1	0	1	0	1.79176	C_6
0	0	1	0	1	0	0.693147	C_6
0	0	1	0	1	0	0.693147	C_6
1	2	1	0	1	0	1.09861	C_6
1	1	1	0	1	0	0.693147	C_6
1	3	1	0	1	0	1.38629	C_6
0	0	1	0	1	0	1.09861	C_6
0	0	1	0	1	0	0.693147	C_6
1	3	1	0	1	0	0.693147	C_6
1	8	1	0	1	0	1.79176	C_6
1	1	1	0	1	0	0.693147	C_6
1	3	1	0	1	0	0.693147	C_6
1	13	1	0	1	0	1.09861	C_6
1	3	1	0	1	0	1.38629	C_6
0	0	1	0	1	0	0.693147	C_6
1	1	1	0	1	0	0.693147	C_6
1	5	1	0	1	0	0.693147	C_6
1	3	1	0	1	0	0.693147	C_6
1	2	1	0	1	0	0.693147	C_6
0	0	1	0	1	0	0.693147	C_6
1	3	1	0	1	0	0.693147	C_6
0	0	1	0	1	0	0.693147	C_6
1	6	1	0	1	0	0.693147	C_6
0	0	1	0	1	0	0.693147	C_6
1	2	1	0	1	0	0.693147	C_6
0	0	1	0	1	0	0.693147	C_6
1	3	1	0	1	0	0.693147	C_6
1	2	1	0	1	0	0.693147	C_6
1	1	1	0	1	0	0.693147	C_6
1	4	1	0	1	0	0.693147	C_6
1	2	1	0	1	0	1.38629	C_6
0	0	1	0	1	0	0.693147	C_6
1	6	1	0	1	0	0.693147	C_6
1	1	1	0	1	0	0.693147	C_6
0	0	1	0	1	0	0.693147	C_6
0	0	1	0	1	0	0.693147	C_6
0	0	1	0	1	0	0.693147	C_6
0	0	1	0	1	0	0.693147	C_6
0	0	1	0	1	0	0.693147	C_6
0	0	1	0	1	0	0.693147	C_6
1	4	1	0	1	0	1.09861	C_6
0	0	1	0	1	0	0.693147	C_6
0	0	1	0	1	0	0.693147	C_6
0	0	1	0	1	0	0.693147	C_6
1	1	1	0	1	0	1.09861	C_6
0	0	1	0	1	0	0.693147	C_6
1	3	1	0	1	0	1.09861	C_6
1	1	1	0	1	0	0.693147	C_6
1	2	1	0	1	0	0.693147	C_6
1	2	1	0	1	0	1.38629	C_6
1	4	1	0	1	0	0.693147	C_6
1	15	1	0	1	0	0.693147	C_6
1	7	1	0	1	0	0.693147	C_6
1	4	1	0	1	0	0.693147	C_6
1	1	1	0	1	0	0.693147	C_6
0	0	1	0	1	0	0.693147	C_6
1	5	1	0	1	0	1.60944	C_6
0	0	1	0	1	0	0.693147	C_6
1	6	1	0	1	0	1.38629	C_6
1	4	1	0	1	0	1.09861	C_6
1	5	1	0	1	0	1.09861	C_6
1	2	1	0	1	0	1.09861	C_6
1	4	1	0	1	0	1.09861	C_6
1	2	1	0	1	0	1.09861	C_6
1	2	1	0	1	0	1.38629	C_6
1	3	1	0	1	0	0.693147	C_6
1	6	1	0	1	0	1.09861	C_6
1	2	1	0	1	0	1.38629	C_6
1	3	1	0	1	0	1.09861	C_6
1	1	1	0	1	0	0	C_6
1	3	1	0	1	0	0.693147	C_6
0	0	1	0	1	0	1.09861	C_6
0	0	1	0	1	0	1.38629	C_6
0	0	1	0	1	0	0.693147	C_6
0	0	1	0	1	0	0.693147	C_6
1	6	1	0	1	0	0.693147	C_6
0	0	1	0	1	0	1.09861	C_6
1	7	1	0	1	0	1.09861	C_6
1	2	1	0	1	0	1.38629	C_6
1	2	1	0	1	0	1.09861	C_6
1	5	1	0	1	0	0.693147	C_6
1	1	1	0	1	0	1.09861	C_6
1	1	1	0	1	0	0.693147	C_6
1	1	1	0	1	0	0.693147	C_6
0	0	1	0	1	0	0.693147	C_6
1	1	1	0	1	0	1.38629	C_6
1	2	1	0	1	0	0.693147	C_6
1	1	1	0	1	0	1.38629	C_6
1	2	1	0	1	0	0.693147	C_6
0	0	1	0	1	0	0.693147	C_6
1	3	1	0	1	0	1.38629	C_6
1	16	1	0	1	0	1.09861	C_6
1	2	1	0	1	0	0.693147	C_6
1	6	1	0	1	0	1.09861	C_6
1	4	1	0	1	0	1.09861	C_6
1	2	1	0	1	0	1.09861	C_6
0	0	1	0	1	0	0.693147	C_6
1	3	1	0	1	0	1.09861	C_6
0	0	1	0	1	0	1.38629	C_6
0	0	1	0	1	0	0.693147	C_6
1	7	1	0	1	0	1.09861	C_6
1	4	1	0	1	0	1.09861	C_6
1	3	1	0	1	0	1.09861	C_6
0	0	1	0	1	0	1.09861	C_6
1	5	1	0	1	0	0.693147	C_6
1	4	1	0	1	0	1.09861	C_6
1	6	1	0	1	0	1.09861	C_6
1	3	1	0	1	0	1.09861	C_6
0	0	1	0	1	0	0.693147	C_6
1	3	1	0	1	0	1.09861	C_6
1	1	1	0	1	0	1.09861	C_6
1	2	1	0	1	0	0.693147	C_6
1	2	1	0	1	0	0.693147	C_6
1	1	1	0	1	0	0.693147	C_6
0	0	1	0	1	0	0.693147	C_6
1	10	1	0	1	0	1.38629	C_6
0	0	1	0	1	0	1.09861	C_6
1	2	1	0	1	0	0.693147	C_6
0	0	1	0	1	0	0.693147	C_6
1	9	1	0	1	0	0.693147	C_6
1	1	1	0	1	0	0.693147	C_6
1	10	1	0	1	0	1.09861	C_6
1	2	1	0	1	0	0.693147	C_6
1	12	1	0	1	0	0.693147	C_6
1	3	1	0	1	0	0.693147	C_6
1	4	1	0	1	0	1.09861	C_6
1	2	1	0	1	0	1.60944	C_6
1	18	1	0	1	0	1.38629	C_6
1	10	1	0	1	0	1.09861	C_6
0	0	1	0	1	0	0	C_6
0	0	1	0	1	0	0.693147	C_6
1	3	1	0	1	0	1.09861	C_6
1	2	1	0	1	0	0.693147	C_6
0	0	1	0	1	0	0.693147	C_6
1	2	1	0	1	0	1.09861	C_6
1	5	1	0	1	0	1.09861	C_6
0	0	1	0	1	0	1.09861	C_6
0	0	1	0	1	0	0.693147	C_6
1	20	1	0	1	0	0.693147	C_6
1	1	1	0	1	0	0.693147	C_7
0	0	1	0	1	0	0.693147	C_7
0	0	1	0	1	0	1.09861	C_7
0	0	1	0	1	0	1.09861	C_7
0	0	1	0	1	0	1.09861	C_7
1	1	1	0	1	0	0.693147	C_7
1	1	1	0	1	0	1.38629	C_7
1	1	1	0	1	0	1.09861	C_7
1	2	1	0	1	0	1.38629	C_7
1	8	1	0	1	0	1.60944	C_7
0	0	1	0	1	0	0.693147	C_7
0	0	1	0	1	0	0	C_7
1	2	1	0	1	0	1.38629	C_7
0	0	1	0	1	0	1.09861	C_8
1	10	1	0	1	0	1.79176	C_8
1	11	1	0	1	0	1.09861	C_8
0	0	1	0	1	0	1.09861	C_8
1	5	1	0	1	0	0.693147	C_8
1	20	1	0	1	0	2.14007	C_8
0	0	1	0	1	0	1.09861	C_8
1	7	1	0	1	0	1.09861	C_8
1	6	1	0	1	0	1.09861	C_8
1	36	1	0	1	0	1.20397	C_8
0	0	1	0	1	0	0.693147	C_8
1	1	1	0	1	0	0.693147	C_9
0	0	1	0	1	0	1.09861	C_9
1	12	1	0	1	0	1.09861	C_9
0	0	1	0	1	0	0.693147	C_9
1	6	1	0	1	0	0.693147	C_9
0	0	1	0	1	0	0.693147	C_9
1	9	1	0	1	0	1.60944	C_9
1	12	1	0	1	0	1.09861	C_9
1	7	1	0	1	0	0.693147	C_9
0	0	1	0	1	0	1.60944	C_9
1	3	1	0	1	0	0.693147	C_9
1	1	1	1	0	0	0	C_6
1	86	1	1	0	0	0.693147	C_6
1	9	1	1	0	0	-0.105361	C_6
1	1	1	1	0	0	-0.405465	C_6
1	5	1	1	0	0	0	C_6
1	1	1	1	0	0	0	C_7
1	2	1	1	0	0	0	C_8
0	0	1	1	0	0	0.980829	C_6
0	0	1	1	0	0	0	C_6
0	0	1	1	0	0	-0.405465	C_6
0	0	1	1	0	0	0	C_6
0	0	1	1	0	0	0	C_6
0	0	1	1	0	0	-0.693147	C_6
0	0	1	1	0	0	-1.79176	C_6
0	0	1	1	0	0	-0.693147	C_9
0	0	1	1	0	0	0.287682	C_9
1	208	1	1	0	0	2.89037	C_4
0	0	1	1	0	0	0.741937	C_3
1	2	1	1	0	0	0.336472	C_3
0	0	1	1	0	0	-0.287682	C_3
0	0	1	1	0	0	-0.405465	C_4
0	0	1	1	0	0	0	C_4
0	0	1	1	0	0	0	C_4
0	0	1	1	0	0	0	C_4
1	2	1	1	0	0	-0.693147	C_4
1	2	1	1	0	0	-0.405465	C_4
0	0	1	1	0	0	0	C_4
1	1	1	1	0	0	-0.405465	C_4
0	0	1	1	0	0	-0.405465	C_5
0	0	1	1	0	0	-0.310155	C_5
0	0	1	1	0	0	-0.182322	C_2
0	0	1	1	0	0	-0.836248	C_1
0	0	1	1	0	0	-1.45529	C_1
0	0	1	1	0	0	-0.405465	C_1
1	72	0	0	1	0	1.38629	C_10
1	10	0	0	1	0	1.38629	C_10
1	10	0	0	1	0	1.38629	C_10
1	4	0	0	1	0	1.38629	C_10
1	4	0	0	1	0	1.38629	C_10
1	1	0	0	1	0	1.38629	C_10
1	2	0	0	1	0	1.38629	C_10
0	0	0	0	1	0	1.38629	C_10
0	0	0	0	1	0	1.38629	C_10
0	0	0	0	1	0	1.38629	C_10
0	0	0	0	1	0	1.38629	C_10
0	0	0	0	1	0	1.38629	C_10
0	0	0	0	1	0	1.38629	C_10
0	0	0	0	1	0	1.38629	C_10
0	0	0	0	1	0	1.38629	C_10
0	0	0	0	1	0	1.38629	C_10
1	47	0	0	1	0	1.38629	C_10
1	7	0	0	1	0	1.38629	C_10
1	7	0	0	1	0	1.38629	C_10
1	8	0	0	1	0	1.38629	C_10
1	4	0	0	1	0	1.38629	C_10
1	2	0	0	1	0	1.38629	C_10
1	4	0	0	1	0	1.38629	C_10
1	5	0	0	1	0	1.38629	C_10
1	2	0	0	1	0	1.38629	C_10
1	1	0	0	1	0	1.38629	C_10
1	1	0	0	1	0	1.38629	C_10
1	21	0	0	1	0	1.38629	C_10
1	3	0	0	1	0	1.38629	C_10
1	19	0	0	1	0	1.38629	C_10
1	63	0	0	1	0	1.38629	C_10
1	28	0	0	1	0	1.38629	C_10
1	31	0	0	1	0	1.38629	C_10
1	8	0	0	1	0	1.38629	C_10
1	1	0	0	1	0	1.38629	C_10
1	12	0	0	1	0	1.38629	C_10
1	9	0	0	1	0	1.38629	C_10
0	0	0	0	1	0	1.38629	C_10
1	1	0	0	1	0	1.38629	C_10
0	0	0	0	1	0	1.38629	C_10
1	15	0	0	1	0	1.38629	C_10
0	0	0	0	1	0	1.38629	C_10
1	2	0	0	1	0	1.38629	C_10
1	23	0	0	1	0	1.38629	C_10
0	0	0	0	1	0	1.38629	C_10
1	35	0	0	1	0	1.38629	C_10
1	19	0	0	1	0	1.38629	C_10
1	25	0	0	1	0	1.38629	C_10
1	11	0	0	1	0	1.38629	C_10
1	6	0	0	1	0	1.38629	C_10
1	1	0	0	1	0	1.38629	C_10
0	0	0	0	1	0	1.38629	C_10
1	11	0	0	1	0	1.38629	C_10
0	0	0	0	1	0	1.38629	C_10
1	1	0	0	1	0	1.38629	C_10
0	0	0	0	1	0	1.38629	C_10
1	5	0	0	1	0	1.38629	C_10
0	0	0	0	1	0	1.38629	C_10
1	1	0	0	1	0	1.38629	C_10
0	0	0	0	1	0	1.38629	C_10
0	0	0	0	1	0	1.38629	C_10
0	0	0	0	1	0	1.38629	C_10
1	9	0	0	1	0	1.38629	C_10
1	16	0	0	1	0	1.38629	C_10
1	20	0	0	1	0	1.38629	C_10
1	4	0	0	1	0	1.38629	C_10
1	16	0	0	1	0	1.38629	C_10
1	3	0	0	1	0	1.38629	C_10
1	4	0	0	1	0	1.38629	C_10
1	3	0	0	1	0	1.38629	C_10
0	0	0	0	1	0	1.38629	C_10
0	0	0	0	1	0	1.38629	C_10
1	10	0	0	1	0	1.38629	C_10
0	0	0	0	1	0	1.38629	C_10
0	0	0	0	1	0	1.38629	C_10
0	0	0	0	1	0	1.38629	C_10
0	0	0	0	1	0	1.38629	C_10
1	1	0	0	1	0	1.38629	C_10
1	3	0	0	1	0	1.38629	C_10
1	1	0	0	1	0	1.38629	C_10
1	20	0	0	1	0	1.38629	C_10
0	0	0	0	1	0	1.38629	C_10
1	2	0	0	1	0	1.38629	C_10
0	0	0	0	1	0	1.38629	C_10
1	9	0	0	1	0	1.38629	C_10
0	0	0	0	1	0	1.38629	C_10
1	1	0	0	1	0	1.38629	C_10
0	0	0	0	1	0	1.38629	C_10
1	12	0	0	1	0	1.38629	C_10
0	0	0	0	1	0	1.38629	C_10
0	0	0	0	1	0	1.38629	C_10
0	0	0	0	1	0	1.38629	C_10
0	0	0	0	1	0	1.38629	C_10
1	3	0	0	1	0	1.38629	C_10
1	7	0	0	1	0	1.38629	C_10
0	0	0	0	1	0	1.38629	C_10
1	12	0	0	1	0	1.38629	C_10
1	1	0	0	1	0	1.38629	C_10
1	1	0	0	1	0	1.38629	C_10
0	0	0	0	1	0	1.38629	C_10
1	2	0	0	1	0	1.38629	C_10
0	0	0	0	1	0	1.38629	C_10
0	0	0	0	1	0	1.38629	C_10
0	0	0	0	1	0	1.38629	C_10
0	0	0	0	1	0	1.38629	C_10
1	7	0	0	0	1	1.38629	C_4
1	9	0	0	0	1	1.70475	C_4
1	3	0	0	0	1	2.0149	C_4
1	5	0	0	0	1	1.60944	C_4
1	74	0	0	0	1	2.60269	C_4
1	17	0	0	0	1	1.38629	C_4
1	1	0	0	0	1	1.60944	C_4
1	1	0	0	0	1	1.60944	C_4
1	4	0	0	0	1	1.94591	C_4
1	2	0	0	0	1	1.09861	C_4
0	0	0	0	0	1	0.693147	C_4
1	2	0	0	0	1	1.79176	C_4
1	1	0	0	0	1	1.60944	C_4
1	4	0	0	0	1	1.09861	C_4
0	0	0	0	0	1	1.38629	C_4
0	0	0	0	0	1	1.38629	C_4
0	0	0	0	0	1	1.38629	C_4
0	0	0	0	0	1	1.60944	C_4
0	0	0	0	0	1	1.38629	C_4
0	0	0	0	0	1	1.38629	C_4
1	2	0	0	0	1	1.38629	C_4
0	0	0	0	0	1	1.38629	C_4
0	0	0	0	0	1	1.38629	C_4
0	0	0	0	0	1	1.38629	C_4
0	0	0	0	0	1	1.38629	C_2
1	2	0	0	0	1	1.60944	C_2
1	3	0	0	0	1	1.79176	C_2
1	3	0	0	0	1	1.60944	C_2
1	6	0	0	0	1	1.38629	C_2
1	2	0	0	0	1	1.38629	C_2
1	7	0	0	0	1	1.60944	C_2
1	2	0	0	0	1	1.09861	C_2
0	0	0	0	0	1	1.60944	C_3
0	0	0	0	0	1	1.60944	C_3
0	0	0	0	0	1	1.38629	C_3
0	0	0	0	0	1	1.60944	C_3
0	0	0	0	0	1	1.38629	C_3
0	0	0	0	0	1	1.60944	C_3
0	0	0	0	0	1	1.60944	C_3
0	0	0	0	0	1	0.693147	C_3
0	0	0	0	0	1	1.38629	C_3
0	0	0	0	0	1	1.38629	C_3
0	0	0	0	0	1	1.60944	C_3
0	0	0	0	0	1	1.09861	C_3
1	1	0	1	0	0	0.693147	C_4
0	0	0	1	0	0	0.693147	C_4
1	1	0	1	0	0	0.693147	C_4
0	0	0	1	0	0	0.693147	C_4
1	25	0	1	0	0	0.693147	C_4
0	0	0	1	0	0	0.693147	C_4
0	0	0	1	0	0	0.693147	C_4
0	0	0	1	0	0	0.693147	C_4
1	2	0	1	0	0	0.693147	C_4
1	71	0	1	0	0	0.693147	C_4
1	57	0	1	0	0	0.693147	C_4
0	0	0	1	0	0	0.693147	C_4
0	0	0	1	0	0	0.693147	C_4
0	0	0	1	0	0	0.693147	C_4
0	0	0	1	0	0	0.693147	C_4
1	139	0	1	0	0	0.693147	C_4
1	2	0	1	0	0	0.693147	C_4
0	0	0	1	0	0	0.693147	C_4
1	10	0	1	0	0	0.693147	C_4
0	0	0	1	0	0	0.693147	C_4
1	3	0	1	0	0	0.693147	C_4
0	0	0	1	0	0	0.693147	C_4
0	0	0	1	0	0	0.693147	C_4
1	48	0	1	0	0	0.693147	C_4
1	5	0	1	0	0	0.693147	C_2
1	55	0	1	0	0	0.693147	C_2
1	87	0	1	0	0	0.693147	C_2
1	13	0	1	0	0	0.693147	C_2
1	1	0	1	0	0	0.693147	C_2
0	0	0	1	0	0	0.693147	C_2
0	0	0	1	0	0	0.693147	C_4
0	0	0	1	0	0	0.693147	C_4
